# Supplementary material for: Heterodimeric GW7604 Derivatives: Modification of the Pharmacological Profile by Additional Interactions at the Coactivator Binding Site
Source: J Med Chem. 2021 Apr 27;64(9):5766–86. doi: 10.1021/acs.jmedchem.0c02230 (PMC8279417; doi:10.1021/acs.jmedchem.0c02230)
Supplement: Supplementary file 2 — jm0c02230_si_002.csv [file jm0c02230_si_002.csv]

Compound	SMILES	RBA ER alpha %	RBA ER beta %	IC50 [nM]Inhibition of coactivator recruitment ER alpha	IC50 [nM]Inhibition of coactivator recruitment ER beta	Inhibition of transactivation IC50 [nM] ER beta	Inhibition of transactivation IC50 [nM] ER alpha	Downregulation ER alpha Efficacy %	IC50 MCF-7 [nM] Antiproliferative effects	IC50 MCF-7TamR [nM] Antiproliferative effects
15	CC/C(/c1ccccc1)=C(/c1ccc(/C=C/C(NCCCNC(CCCN(C(c(cccc2)c2N2)=O)C2=S)=O)=O)cc1)\c(cc1)ccc1O	8,2	5,9			4,1	30,2	60	1,9	2296
16	CC/C(/c1ccccc1)=C(/c1ccc(/C=C/C(NCCCCNC(CCCCCCCN(C(c(cccc2)c2N2)=O)C2=S)=O)=O)cc1)\c(cc1)ccc1O	23,4	110	20,88	28,34	7,5	18,5	60	4,2	476,6
17	CC/C(/c1ccccc1)=C(/c1ccc(/C=C/C(NCCCNC(c(cc2)ccc2N(CC2)CCN2C(CCCN(C(c(cccc2)c2N2)=O)C2=S)=O)=O)=O)cc1)\c(cc1)ccc1O	7,1	4			48	104	95	27,8	550,8
18	CC/C(/c1ccccc1)=C(/c1ccc(/C=C/C(NCCCNC(c(cc2)ccc2N(CC2)CCN2C(CCCCCCCN(C(c(cccc2)c2N2)=O)C2=S)=O)=O)=O)cc1)\c(cc1)ccc1O	7,8	10,9			157	914	64	12,6	1208
31	CC/C(/c1ccccc1)=C(/c1ccc(/C=C/C(NCCNC(CCc2nc(ccc(OC)c3)c3[nH]2)=O)=O)cc1)\c(cc1)ccc1O	12	15,2			6,7	9,7		2,8
32	CC/C(/c1ccccc1)=C(/c1ccc(/C=C/C(NCCCNC(CCc2nc(ccc(OC)c3)c3[nH]2)=O)=O)cc1)\c(cc1)ccc1O	8	24,7			26,9	21,5		2,4
34	CC/C(/c1ccccc1)=C(/c1ccc(/C=C/C(NCCCCNC(CCc2nc(ccc(OC)c3)c3[nH]2)=O)=O)cc1)\c(cc1)ccc1O	14,9	14,1			11,6	34,5		4,1	486,3
36	CC/C(/c1ccccc1)=C(/c1ccc(/C=C/C(NCCCCCNC(CCc2nc(ccc(OC)c3)c3[nH]2)=O)=O)cc1)\c(cc1)ccc1O	21,1	9,5	153,1	154,4	8,9	9,2		1,8	68,7
38	CC/C(/c1ccccc1)=C(/c1ccc(/C=C/C(NCCCCCCNC(CCc2nc(ccc(OC)c3)c3[nH]2)=O)=O)cc1)\c(cc1)ccc1O	12,6	14,3			9	9,4		0,5
39	CC/C(/c1ccccc1)=C(/c1ccc(/C=C/C(NCCNC(CCc2nc(ccc(O)c3)c3[nH]2)=O)=O)cc1)\c(cc1)ccc1O	22,8	37,4			20,2	26	1	10,6	531
40	CC/C(/c1ccccc1)=C(/c1ccc(/C=C/C(NCCCNC(CCc2nc(ccc(O)c3)c3[nH]2)=O)=O)cc1)\c(cc1)ccc1O	12,1	19,7			18,7	80,8	10	4,5	543,7
41	CC/C(/c1ccccc1)=C(/c1ccc(/C=C/C(NCCCCNC(CCc2nc(ccc(O)c3)c3[nH]2)=O)=O)cc1)\c(cc1)ccc1O	20,4	26,2			15,9	107	16	9,8	1711
42	CC/C(/c1ccccc1)=C(/c1ccc(/C=C/C(NCCCCCNC(CCc2nc(ccc(O)c3)c3[nH]2)=O)=O)cc1)\c(cc1)ccc1O	25,7	19,5	125,3	63,97	46,5	30,9	8	11,5	235,7
43	CC/C(/c1ccccc1)=C(/c1ccc(/C=C/C(NCCCCCCNC(CCc2nc(ccc(O)c3)c3[nH]2)=O)=O)cc1)\c(cc1)ccc1O	9,7	9,5			16,1	20	15	5,6	325,1
